# Supplementary material for: Salinity and Nitrogen Availability Affect Growth, Oxalate Metabolism, and Nutritional Quality in Red Orache Baby Greens
Source: Plants (Basel). 2025 Oct 28;14(21):3292. doi: 10.3390/plants14213292 (PMC12610718; doi:10.3390/plants14213292)
Supplement: Supplementary file 1 [file plants-14-03292-s001.zip]

Archive with 1 entries (1 files):
- plants-3897092-supplementary.pdf
